# Supplementary material for: Genetic diversity analysis for wild and cultivated accessions of Cymbopogon citratus (D.C.) Stapf using phytochemical and molecular markers
Source: PeerJ. 2022 Jun 29;10:e13505. doi: 10.7717/peerj.13505 (PMC9250312; doi:10.7717/peerj.13505)
Supplement: Supplemental Information 3 [file peerj-10-13505-s003.zip]

Archive with 2 entries (2 files):
- HeatMap GenotypeVsVariabe.R
- Heatmap for primer data and splitting heatmap based upon genotypes.R
