# Supplementary material for: Genetic diversity analysis for wild and cultivated accessions of Cymbopogon citratus (D.C.) Stapf using phytochemical and molecular markers
Source: PeerJ. 2022 Jun 29;10:e13505. doi: 10.7717/peerj.13505 (PMC9250312; doi:10.7717/peerj.13505)
Supplement: Supplemental Information 3 [file peerj-10-13505-s003.zip › HeatMap GenotypeVsVariabe.R]

#################################################
#############Genotype Vs Variable Heatmap########
#################################################

oil.active <- oil[-c(1:2)]

df<-scale(oil.active)
# Default plot
heatmap(df, scale = "none")


#################Optional Step##########################
###Using custom colors:
  col<- colorRampPalette(c("red", "white", "blue"))(256)
###Or, using RColorBrewer color palette:
  library("RColorBrewer")
col <- colorRampPalette(brewer.pal(10, "RdYlBu"))(256)
#########################################################


########## Use RColorBrewer color palette names##########
library("RColorBrewer")
col <- colorRampPalette(brewer.pal(10, "RdYlBu"))(256)
heatmap(df, scale = "none", col =  col, 
        RowSideColors = rep(c("blue", "pink"), each = 16),
        ColSideColors = c(rep("purple", 5), rep("orange", 6)))
############################################################


########Enhanced Heat Map############################
library("gplots")
heatmap.2(df, scale = "none", col = bluered(100), 
          trace = "none", density.info = "none")
#####################################################


##########Pretty Heat Map##########################
library("pheatmap")
pheatmap(df, cutree_rows = 4)
###################################################


##############Complex Heat Map################
library(ComplexHeatmap)
Heatmap(df, 
        name = "mtcars", #title of legend
        column_title = "Variables", row_title = "Samples",
        row_names_gp = gpar(fontsize = 7) # Text size for row names
)
######################################################


##########Color the Dendrogram#######################
library(dendextend)
row_dend = hclust(dist(df)) # row clustering
col_dend = hclust(dist(t(df))) # column clustering
Heatmap(df, name = "Essential Oils", 
        row_names_gp = gpar(fontsize = 6.5),
        cluster_rows = color_branches(row_dend, k = 5),
        cluster_columns = color_branches(col_dend, k = 3))
#############################################################


##################Splitting HeatMap by Variable############
library(dendextend)
row_dend = hclust(dist(df)) # row clustering
col_dend = hclust(dist(t(df))) # column clustering
Heatmap(df, name = "Essential Oils", split = oil$Source,
        row_names_gp = gpar(fontsize = 7))
