# Supplementary material for: Genetic diversity analysis for wild and cultivated accessions of Cymbopogon citratus (D.C.) Stapf using phytochemical and molecular markers
Source: PeerJ. 2022 Jun 29;10:e13505. doi: 10.7717/peerj.13505 (PMC9250312; doi:10.7717/peerj.13505)
Supplement: Supplemental Information 3 [file peerj-10-13505-s003.zip › Heatmap for primer data and splitting heatmap based upon genotypes.R]

#Parallel computing
library(snow)
library(doSNOW)
library(parallel)
detectCores()
cl<-makeCluster(4,type="SOCK")
registerDoSNOW(cl)
library(dplyr)

#Input genotypic data set

GD<- primer
GD[1:10,1:10]
GD <- GD[,-c(1:3)] #remove names, metadata
GD <- as.matrix(GD) #convert to matrix

#############################################################################################################
#############################   Calculate Genetic Distance and Create Dendrogram ############################
#############################################################################################################

#Compute genetic distance using NAM package
library(NAM)
gdist1 = Gdist(GD, method = 1) #This function computes measures of genetic distances between populations using a genpop object. 

#Create dendrogram
library(dendextend)
geno_dend <- as.dendrogram(hclust(gdist1,method='ward.D'))
plot(geno_dend)
#Customize dendrogram, set branches to specified width 
geno_dend <- set(geno_dend, "branches_lwd", 2)
#set branches to specified color
cols_branches <-c("yellow2","magenta","red","orange","blue","black","cyan","green3")
#Customize dendrogram
geno_dend <- color_branches(geno_dend, k=8, col = cols_branches)
plot(geno_dend)
